# Supplementary material for: Virtual reality environment using a dome screen for procedural pain in young children during intravenous placement: A pilot randomized controlled trial
Source: PLoS One. 2021 Aug 31;16(8):e0256489. doi: 10.1371/journal.pone.0256489 (PMC8407539; doi:10.1371/journal.pone.0256489)
Supplement: S2 File — (XLSX) [file pone.0256489.s002.xlsx]

## Sheet: Sheet1
No	Exclusion	Exclusion2	Control	Age_Yr	Gender	Reason	IV_Exp	Painkiller	Age_Pa	Gender_Pa	Relation	Child_N	IV_Exp_Watch	flacc_base	flacc_prep	flacc_pos	flacc_punc	q1	q2	q3	q4
1	N		E	5	F	M	N	N	38	F	Ma	1	N	0	2	2	3	2	2	1	5
2	N		C	2	M	M	N	Y	38	M	Fa	2	N	0	6	6	8	4	4	2	4
3	N		C	4	M	T	N	N	42	F	Ma	3	Y	0	4	9	9	5	5	3	4
4	N		C	6	M	M	Y	N	38	F	Ma	1	Y	0	3	3	3	3	2	2	4
5	N		E	6	F	M	Y	N		F	Ma			0	1	2	3	4	4	3	4
6	Y	Video recording error	E	6	M	M	N	Y	37	F	Ma	1	N
7	Y	Fail	E	3	F	M	Y	N		F	Ma		Y
8	Y	Video recording error	E	5	F	M	Y	Y	62	F	GrandMa	1	N					5	5	5	4
9	Y	Video recording error	E	4	F	M	Y	Y	32	F	Ma	2	Y					3	4	2	4
10	N		E	3	F	M	Y	Y	42	F	Ma	1	Y	0	0	0	1	3	3	2	4
11	N		E	3	F	M	Y	Y	38	F	Ma		Y	0	5	5	5	3	3	3	3
12	Y	No cooperation	E	3	M	M	Y	N	48	M	Fa	1	Y
13	N		E	2	F	M	Y	N	36	F	Ma	2	N	0	0	2	7	4	5	4	4
14	N		C	3	F	M	Y	N	39	F	Ma	2	Y	0	8	9	9	5	3	3	4
15	N		C	6	M	M	Y	Y	42	M	Fa	1	Y	0	0	0	0	1	1	1	5
16	N		C	5	F	M	Y	N	44	F	Ma	3	Y	0	1	3	4	3	3	3	3
17	N		C	2	F	M	Y	Y	38	F	Ma	3	Y	0	6	7	5	4	4	2	4
18	N		C	6	F	T	Y	Y	39	F	Ma	1	Y	0	1	4	4	4	3	3	4
19	N		C	5	F	T	N	N	32	F	Ma	1	Y	0	0	1	1	1	1	5	5
